# Supplementary material for: Chemical Feedback in Templated Reaction-Assembly of Polyelectrolyte Complex Micelles: A Molecular Simulation Study of the Kinetics and Clustering
Source: Polymers (Basel). 2023 Jul 12;15(14):3024. doi: 10.3390/polym15143024 (PMC10383549; doi:10.3390/polym15143024)
Supplement: Supplementary file 1 [file polymers-15-03024-s001.zip]

Archive with 1 entries (1 files):
- polymers-2466521-supplementary.pdf
